# Supplementary material for: Albumin-Mediated Size Exclusion Chromatography: The Apparent Molecular Weight of PSMA Radioligands as Novel Parameter to Estimate Their Blood Clearance Kinetics
Source: Pharmaceuticals (Basel). 2022 Sep 19;15(9):1161. doi: 10.3390/ph15091161 (PMC9500755; doi:10.3390/ph15091161)
Supplement: Supplementary file 1 [file pharmaceuticals-15-01161-s001.zip]

Archive with 1 entries (1 files):
- pharmaceuticals-1887113-supplementary.pdf
